# Supplementary material for: Agro-morphological and molecular characterization of Amaranthus genotypes
Source: PLoS One. 2025 Sep 23;20(9):e0328567. doi: 10.1371/journal.pone.0328567 (PMC12456769; doi:10.1371/journal.pone.0328567)
Supplement: S8 Dataset — (XLSX) [file pone.0328567.s006.xlsx]

## Sheet: QUALITATIVE_DATA
ACC NO.	LOCATION	BLOCKS	GRWTH HABIT	STEM PIGMNT	STEM PUBISC	STEM SURF	AXIL SPINS	BRCHNG INDX	LEAF PUBISC	LEAF ORIENT	LEAF PROMIN	LEAF PIGMNT	LEAF MAGIN	PETIOL PIGMNT	LEAF SHAPE	FLWER SHAPE	FLWER ATTITUD	FLWER DENSITY	AXIL FLWER	FLWER COLOR	SEED COLOR	SEED SHAPE	SEED COAT
GH10317	Bunso	1	1	1	0	9	1	4	0	1	1	8	1	1	2	3	1	5	1	2	5	2	2
GH10317	Bunso	2	1	1	0	9	1	4	0	1	1	8	1	1	2	3	1	5	1	2	5	2	2
GH10317	Bunso	3	1	1	0	9	1	4	0	1	1	8	1	1	2	3	1	5	1	2	5	2	2
GH10297	Bunso	1	1	1	0	9	1	3	0	1	1	8	1	1	2	3	1	5	1	2	5	2	2
GH10297	Bunso	2	1	1	0	9	1	3	0	1	1	8	1	1	2	3	1	5	1	2	5	2	2
GH10297	Bunso	3	1	1	0	9	1	3	0	1	1	8	1	1	2	3	1	5	1	2	5	2	2
GH10295	Bunso	1	1	1	0	9	1	3.2	0	1	1	8	1	1	1	3	1	5	1	2	5	2	2
GH10295	Bunso	2	1	1	0	9	1	3.2	0	1	1	8	1	1	1	3	1	5	1	2	5	2	2
GH10295	Bunso	3	1	1	0	9	1	3.2	0	1	1	8	1	1	1	3	1	5	1	2	5	2	2
GH10291	Bunso	1	1	1	0	9	1	3.4	0	1	1	8	1	1	1	3	1	7	1	2	5	2	2
GH10291	Bunso	2	1	1	0	9	1	3.4	0	1	1	8	1	1	1	3	1	7	1	2	5	2	2
GH10291	Bunso	3	1	1	0	9	1	3.2	0	1	1	8	1	1	1	3	1	7	1	2	5	2	2
GH10285	Bunso	1	1	1	0	9	1	3.8	0	1	1	8	1	1	2	3	1	5	1	2	4	2	2
GH10285	Bunso	2	1	1	0	9	1	4	0	1	1	8	1	1	2	3	1	5	1	2	4	2	2
GH10285	Bunso	3	1	1	0	9	1	4	0	1	1	8	1	1	2	3	1	5	1	2	4	2	2
GH10284	Bunso	1	1	1	0	9	1	4	0	1	1	8	1	1	2	3	1	7	1	2	5	2	2
GH10284	Bunso	2	1	1	0	9	1	4	0	1	1	8	1	1	2	3	1	7	1	2	5	2	2
GH10284	Bunso	3	1	1	0	9	1	4	0	1	1	8	1	1	2	3	1	7	1	2	5	2	2
GH10282	Bunso	1	1	4	0	9	3	4	0	1	2	9	1	6	8	3	1	3	2	5	5	2	2
GH10282	Bunso	2	1	4	0	9	3	3.8	0	1	2	9	1	6	8	3	1	3	2	5	5	2	2
GH10282	Bunso	3	1	4	0	9	3	4	0	1	2	9	1	6	8	3	1	3	2	5	5	2	2
GH10281	Bunso	1	1	1	0	9	1	4	0	1	1	8	1	1	1	3	1	5	1	2	5	2	2
GH10281	Bunso	2	1	1	0	9	1	3.6	0	1	1	8	1	1	1	3	1	5	1	2	5	2	2
GH10281	Bunso	3	1	1	0	9	1	4	0	1	1	8	1	1	1	3	1	5	1	2	5	2	2
GH10251	Bunso	1	1	1	0	9	1	2.8	0	1	1	8	1	1	1	3	1	5	1	2	5	2	2
GH10251	Bunso	2	1	1	0	9	1	3.2	0	1	1	8	1	1	1	3	1	5	1	2	5	2	2
GH10251	Bunso	3	1	1	0	9	1	2.6	0	1	1	8	1	1	1	3	1	5	1	2	5	2	2
GH10199	Bunso	1	1	1	0	9	1	3.2	0	1	1	8	1	1	1	3	1	5	1	2	5	2	2
GH10199	Bunso	2	1	1	0	9	1	3	0	1	1	8	1	1	1	3	1	5	1	2	5	2	2
GH10199	Bunso	3	1	1	0	9	1	3.2	0	1	1	8	1	1	1	3	1	5	1	2	5	2	2
GH10197	Bunso	1	1	4	0	9	3	4	0	1	2	9	1	6	8	3	1	3	2	5	5	2	2
GH10197	Bunso	2	1	4	0	9	3	3.8	0	1	2	9	1	6	8	3	1	3	2	5	5	2	2
GH10197	Bunso	3	1	4	0	9	3	4	0	1	2	9	1	6	8	3	1	3	2	5	5	2	2
GH10193	Bunso	1	1	1	0	9	1	3.2	0	1	1	8	1	1	2	3	1	5	1	2	4	2	2
GH10193	Bunso	2	1	1	0	9	1	3.4	0	1	1	8	1	1	2	3	1	5	1	2	4	2	2
GH10193	Bunso	3	1	1	0	9	1	3	0	1	1	8	1	1	2	3	1	5	1	2	4	2	2
GH10186	Bunso	1	1	1	0	9	1	3.8	0	1	1	8	1	1	1	3	1	5	1	2	4	2	2
GH10186	Bunso	2	1	1	0	9	1	3.6	0	1	1	8	1	1	1	3	1	5	1	2	4	2	2
GH10186	Bunso	3	1	1	0	9	1	4	0	1	1	8	1	1	1	3	1	5	1	2	4	2	2
GH10182	Bunso	1	1	1	0	9	1	4	0	1	1	8	1	1	2	3	1	5	1	2	4	2	2
GH10182	Bunso	2	1	1	0	9	1	3.8	0	1	1	8	1	1	2	3	1	5	1	2	4	2	2
GH10182	Bunso	3	1	1	0	9	1	4	0	1	1	8	1	1	2	3	1	5	1	2	4	2	2
GH10141	Bunso	1	1	5	0	9	1	2.8	0	1	1	8	1	1	1	3	1	7	1	2	5	2	2
GH10141	Bunso	2	1	5	0	9	1	3	0	1	1	8	1	1	1	3	1	7	1	2	5	2	2
GH10141	Bunso	3	1	5	0	9	1	3	0	1	1	8	1	1	1	3	1	7	1	2	5	2	2
GH10139	Bunso	1	1	1	0	9	1	4	0	1	1	8	1	1	2	3	1	5	1	2	4	2	2
GH10139	Bunso	2	1	1	0	9	1	3.8	0	1	1	8	1	1	2	3	1	5	1	2	4	2	2
GH10139	Bunso	3	1	1	0	9	1	4	0	1	1	8	1	1	2	3	1	5	1	2	4	2	2
GH10090	Bunso	1	1	1	0	9	1	4	0	1	1	8	1	1	1	3	1	7	1	2	4	2	2
GH10090	Bunso	2	1	1	0	9	1	3.6	0	1	1	8	1	1	1	3	1	7	1	2	4	2	2
GH10090	Bunso	3	1	1	0	9	1	4	0	1	1	8	1	1	1	3	1	7	1	2	4	2	2
HA2023	Bunso	1	1	6	0	9	1	4	0	1	1	8	1	5	2	3	1	7	1	2	4	2	2
HA2023	Bunso	2	1	6	0	9	1	3.8	0	1	1	8	1	5	2	3	1	7	1	2	4	2	2
HA2023	Bunso	3	1	6	0	9	1	4	0	1	1	8	1	5	2	3	1	7	1	2	4	2	2
OP2023	Bunso	1	1	5	0	9	1	3.6	0	1	2	8	1	1	1	3	1	7	1	2	4	2	2
OP2023	Bunso	2	1	5	0	9	1	4	0	1	2	8	1	1	1	3	1	7	1	2	4	2	2
OP2023	Bunso	3	1	5	0	9	1	4	0	1	2	8	1	1	1	3	1	7	1	2	4	2	2
A2004	Bunso	1	1	1	0	9	1	4	0	1	1	8	1	1	1	3	1	5	1	2	4	2	2
A2004	Bunso	2	1	1	0	9	1	3.8	0	1	1	8	1	1	1	3	1	5	1	2	4	2	2
A2004	Bunso	3	1	1	0	9	1	4	0	1	1	8	1	1	1	3	1	5	1	2	4	2	2
A2002	Bunso	1	1	1	0	9	1	3.6	0	1	1	8	1	1	1	3	1	5	1	2	4	2	2
A2002	Bunso	2	1	1	0	9	1	3.8	0	1	1	8	1	1	1	3	1	5	1	2	4	2	2
A2002	Bunso	3	1	1	0	9	1	4	0	1	1	8	1	1	1	3	1	5	1	2	4	2	2
GH10317	Legon	1	1	1	0	9	1	4	0	1	1	8	1	1	2	3	1	5	1	2	5	2	2
GH10317	Legon	2	1	1	0	9	1	4	0	1	1	8	1	1	2	3	1	5	1	2	5	2	2
GH10317	Legon	3	1	1	0	9	1	4	0	1	1	8	1	1	2	3	1	5	1	2	5	2	2
GH10297	Legon	1	1	1	0	9	1	3	0	1	1	8	1	1	2	3	1	5	1	2	5	2	2
GH10297	Legon	2	1	1	0	9	1	3	0	1	1	8	1	1	2	3	1	5	1	2	5	2	2
GH10297	Legon	3	1	1	0	9	1	3	0	1	1	8	1	1	2	3	1	5	1	2	5	2	2
GH10295	Legon	1	1	1	0	9	1	3.2	0	1	1	8	1	1	1	3	1	5	1	2	5	2	2
GH10295	Legon	2	1	1	0	9	1	3.2	0	1	1	8	1	1	1	3	1	5	1	2	5	2	2
GH10295	Legon	3	1	1	0	9	1	3.2	0	1	1	8	1	1	1	3	1	5	1	2	5	2	2
GH10291	Legon	1	1	1	0	9	1	3.4	0	1	1	8	1	1	1	3	1	7	1	2	5	2	2
GH10291	Legon	2	1	1	0	9	1	3.4	0	1	1	8	1	1	1	3	1	7	1	2	5	2	2
GH10291	Legon	3	1	1	0	9	1	3.2	0	1	1	8	1	1	1	3	1	7	1	2	5	2	2
GH10285	Legon	1	1	1	0	9	1	3.8	0	1	1	8	1	1	2	3	1	5	1	2	4	2	2
GH10285	Legon	2	1	1	0	9	1	4	0	1	1	8	1	1	2	3	1	5	1	2	4	2	2
GH10285	Legon	3	1	1	0	9	1	4	0	1	1	8	1	1	2	3	1	5	1	2	4	2	2
GH10284	Legon	1	1	1	0	9	1	4	0	1	1	8	1	1	2	3	1	7	1	2	5	2	2
GH10284	Legon	2	1	1	0	9	1	4	0	1	1	8	1	1	2	3	1	7	1	2	5	2	2
GH10284	Legon	3	1	1	0	9	1	4	0	1	1	8	1	1	2	3	1	7	1	2	5	2	2
GH10282	Legon	1	1	4	0	9	3	4	0	1	2	9	1	6	8	3	1	3	2	5	5	2	2
GH10282	Legon	2	1	4	0	9	3	3.8	0	1	2	9	1	6	8	3	1	3	2	5	5	2	2
GH10282	Legon	3	1	4	0	9	3	4	0	1	2	9	1	6	8	3	1	3	2	5	5	2	2
GH10281	Legon	1	1	1	0	9	1	4	0	1	1	8	1	1	1	3	1	5	1	2	5	2	2
GH10281	Legon	2	1	1	0	9	1	3.6	0	1	1	8	1	1	1	3	1	5	1	2	5	2	2
GH10281	Legon	3	1	1	0	9	1	4	0	1	1	8	1	1	1	3	1	5	1	2	5	2	2
GH10251	Legon	1	1	1	0	9	1	2.8	0	1	1	8	1	1	1	3	1	5	1	2	5	2	2
GH10251	Legon	2	1	1	0	9	1	3.2	0	1	1	8	1	1	1	3	1	5	1	2	5	2	2
GH10251	Legon	3	1	1	0	9	1	2.6	0	1	1	8	1	1	1	3	1	5	1	2	5	2	2
GH10199	Legon	1	1	1	0	9	1	3.2	0	1	1	8	1	1	1	3	1	5	1	2	5	2	2
GH10199	Legon	2	1	1	0	9	1	3	0	1	1	8	1	1	1	3	1	5	1	2	5	2	2
GH10199	Legon	3	1	1	0	9	1	3.2	0	1	1	8	1	1	1	3	1	5	1	2	5	2	2
GH10197	Legon	1	1	4	0	9	3	4	0	1	2	9	1	6	8	3	1	3	2	5	5	2	2
GH10197	Legon	2	1	4	0	9	3	3.8	0	1	2	9	1	6	8	3	1	3	2	5	5	2	2
GH10197	Legon	3	1	4	0	9	3	4	0	1	2	9	1	6	8	3	1	3	2	5	5	2	2
GH10193	Legon	1	1	1	0	9	1	3.2	0	1	1	8	1	1	2	3	1	5	1	2	4	2	2
GH10193	Legon	2	1	1	0	9	1	3.4	0	1	1	8	1	1	2	3	1	5	1	2	4	2	2
GH10193	Legon	3	1	1	0	9	1	3	0	1	1	8	1	1	2	3	1	5	1	2	4	2	2
GH10186	Legon	1	1	1	0	9	1	3.8	0	1	1	8	1	1	1	3	1	5	1	2	4	2	2
GH10186	Legon	2	1	1	0	9	1	3.6	0	1	1	8	1	1	1	3	1	5	1	2	4	2	2
GH10186	Legon	3	1	1	0	9	1	4	0	1	1	8	1	1	1	3	1	5	1	2	4	2	2
GH10182	Legon	1	1	1	0	9	1	4	0	1	1	8	1	1	2	3	1	5	1	2	4	2	2
GH10182	Legon	2	1	1	0	9	1	3.8	0	1	1	8	1	1	2	3	1	5	1	2	4	2	2
GH10182	Legon	3	1	1	0	9	1	4	0	1	1	8	1	1	2	3	1	5	1	2	4	2	2
GH10141	Legon	1	1	5	0	9	1	2.8	0	1	1	8	1	1	1	3	1	7	1	2	5	2	2
GH10141	Legon	2	1	5	0	9	1	3	0	1	1	8	1	1	1	3	1	7	1	2	5	2	2
GH10141	Legon	3	1	5	0	9	1	3	0	1	1	8	1	1	1	3	1	7	1	2	5	2	2
GH10139	Legon	1	1	1	0	9	1	4	0	1	1	8	1	1	2	3	1	5	1	2	4	2	2
GH10139	Legon	2	1	1	0	9	1	3.8	0	1	1	8	1	1	2	3	1	5	1	2	4	2	2
GH10139	Legon	3	1	1	0	9	1	4	0	1	1	8	1	1	2	3	1	5	1	2	4	2	2
GH10090	Legon	1	1	1	0	9	1	4	0	1	1	8	1	1	1	3	1	7	1	2	4	2	2
GH10090	Legon	2	1	1	0	9	1	3.6	0	1	1	8	1	1	1	3	1	7	1	2	4	2	2
GH10090	Legon	3	1	1	0	9	1	4	0	1	1	8	1	1	1	3	1	7	1	2	4	2	2
HA2023	Legon	1	1	6	0	9	1	4	0	1	1	8	1	5	2	3	1	7	1	2	4	2	2
HA2023	Legon	2	1	6	0	9	1	3.8	0	1	1	8	1	5	2	3	1	7	1	2	4	2	2
HA2023	Legon	3	1	6	0	9	1	4	0	1	1	8	1	5	2	3	1	7	1	2	4	2	2
OP2023	Legon	1	1	5	0	9	1	3.6	0	1	2	8	1	1	1	3	1	7	1	2	4	2	2
OP2023	Legon	2	1	5	0	9	1	4	0	1	2	8	1	1	1	3	1	7	1	2	4	2	2
OP2023	Legon	3	1	5	0	9	1	4	0	1	2	8	1	1	1	3	1	7	1	2	4	2	2
A2004	Legon	1	1	1	0	9	1	4	0	1	1	8	1	1	1	3	1	5	1	2	4	2	2
A2004	Legon	2	1	1	0	9	1	3.8	0	1	1	8	1	1	1	3	1	5	1	2	4	2	2
A2004	Legon	3	1	1	0	9	1	4	0	1	1	8	1	1	1	3	1	5	1	2	4	2	2
A2002	Legon	1	1	1	0	9	1	3.6	0	1	1	8	1	1	1	3	1	5	1	2	4	2	2
A2002	Legon	2	1	1	0	9	1	3.8	0	1	1	8	1	1	1	3	1	5	1	2	4	2	2
A2002	Legon	3	1	1	0	9	1	4	0	1	1	8	1	1	1	3	1	5	1	2	4	2	2

## Sheet: QUANTITATIVE_DATA
GENOTYPES	LOCATION	BLKS	CHLOR	UNMKTBL_LEVS	LEF_AR	LEF _LNT	LEF_WIT	NO_BRCHES	MKT_LEF	PET_LNT	PLT_HGT	STM_GRT	TOT_LEF	1ST_FLOWERING	50%FLOWERING	1000_SWT	FLOWERING_INTERVAL
GH10317	Bunso	1	42.06	10.8	112.1	22.79	8.584	11.6	87.4	15	168.6	40.1	98.2	37	43	0.42	6
GH10317	Bunso	2	66.68	6.4	108.9	20.96	8.932	12	87.6	15	142.8	30.2	94	34	37	0.33	3
GH10317	Bunso	3	42.4	3.8	104.7	21.24	8.354	11.8	109.8	17	163.8	37.4	113.6	26	43	0.38	17
GH10297	Bunso	1	42.5	9	142.4	24.37	9.99	12.6	77.8	17.8	169	31.8	86.8	34	47	0.32	13
GH10297	Bunso	2	46.04	4.9	114.3	21.07	9.132	11.6	69.4	17.8	166.4	35	74.2	36	50	0.3	14
GH10297	Bunso	3	41.82	9.8	91.2	18.51	8.492	8.2	82.6	16.8	128.2	29.2	92.4	35	40	0.34	5
GH10295	Bunso	1	44.2	4.4	122.3	22.98	8.83	11.8	85.8	14.6	168.2	26	90.2	34	43	0.51	9
GH10295	Bunso	2	45.92	5.6	117.2	22.07	9.082	10.4	68.6	14.6	142.2	29.8	74.2	34	43	0.35	9
GH10295	Bunso	3	48.64	6.8	104.2	20.3	9.014	9	124.6	17	162	34	132.2	27	40	0.58	13
GH10291	Bunso	1	52.38	6	150.9	26.02	10.204	11.4	87.6	15	179.6	28.4	93.6	22	40	0.44	18
GH10291	Bunso	2	51.84	4	124.1	22.9	9.594	14	79.8	11.4	170.6	31.2	83.8	34	40	0.47	6
GH10291	Bunso	3	47.7	6.2	109.1	21.16	8.784	17.4	114.4	13.2	178.4	36.8	120.6	29	35	0.41	6
GH10285	Bunso	1	47.84	11.6	172.8	27.27	10.486	11.2	81.8	17.6	168.2	41	93.4	34	50	0.51	16
GH10285	Bunso	2	44.92	3.6	142.8	24.88	9.934	12.8	79.2	17.6	192	33.8	82.8	27	43	0.45	16
GH10285	Bunso	3	44.62	6.6	131.4	22.75	9.876	15	126.8	17.8	180.2	32.4	133.4	22	36	0.48	14
GH10284	Bunso	1	49.96	5.8	120.3	20.45	9.852	8.4	32.8	17.6	148.4	46.4	38.6	34	48	0.39	14
GH10284	Bunso	2	48.66	8.6	130.3	21.53	9.786	8.4	73.8	16.6	151.2	39.4	82.4	29	48	0.51	19
GH10284	Bunso	3	50.08	6.6	106.9	20.07	8.508	14.4	138.2	19.8	179.4	40.2	144.8	23	44	0.45	21
GH10282	Bunso	1	46.06	13.8	176.9	18.79	13.842	10.8	66.4	16	238	27	80.2	22	34	0.37	12
GH10282	Bunso	2	49.36	4.8	154.7	19.6	12.384	10.4	63	16.8	212.8	34.8	67.8	27	34	0.39	7
GH10282	Bunso	3	45.2	5.8	161.9	19.66	12.74	10.4	62.8	15	197.6	38	68.6	23	41	0.3	18
GH10281	Bunso	1	58.34	14.8	151.4	25.15	10.412	14	171	18.2	172.6	50.6	185.8	35	41	0.39	6
GH10281	Bunso	2	46.12	5.2	154.2	25.91	10.01	11.6	86.2	14.4	158.8	31.8	91.4	26	44	0.4	18
GH10281	Bunso	3	47.48	2.6	155.4	25.08	10.462	14	29.2	19.6	185.8	41	31.8	35	51	0.42	16
GH10251	Bunso	1	48.4	5.4	158.4	23.48	11.226	9.8	75.8	14.8	137.2	28.4	81.2	20	41	0.4	21
GH10251	Bunso	2	45.42	7.4	140.2	21.85	11.068	10.4	106	15.2	146.8	33.2	113.4	32	38	0.66	6
GH10251	Bunso	3	40.84	4	162.1	25.18	10.97	6	59	15.2	149	35	63	28	44	0.43	16
GH10199	Bunso	1	50	4.6	110.1	21.99	8.852	10	75	15.2	159.2	30	79.6	22	41	0.42	19
GH10199	Bunso	2	96.56	4.6	105.7	21.02	9.022	13.2	98.2	17	141.4	30.2	102.8	22	36	0.39	14
GH10199	Bunso	3	44.58	5.8	91.5	19.81	8.386	10.2	47.6	16.4	130.6	23.8	53.4	36	42	0.95	6
GH10197	Bunso	1	45.34	4.8	203.6	21.99	14.214	8.4	53.4	14.8	218.8	31.8	58.2	27	34	0.32	7
GH10197	Bunso	2	67.5	4.2	184.8	20.5	14.2	9.6	62.4	15.2	222	40.4	66.6	27	34	0.3	7
GH10197	Bunso	3	40.98	10.6	197.8	20.76	14	8.4	79.6	15.2	206	41	90.2	26	34	0.34	8
GH10193	Bunso	1	42.62	7	124.5	22.62	9.014	12.8	53.2	15.2	174.8	26.6	60.2	37	52	0.45	15
GH10193	Bunso	2	48.5	4.6	122.7	21.26	9.786	12	75.2	17	191	31.8	79.8	37	48	0.39	11
GH10193	Bunso	3	45.54	10.4	120.7	22.77	9.162	14	132.2	16.4	143.6	37.6	142.6	36	44	0.37	8
GH10186	Bunso	1	43.14	8.4	126.6	23.29	8.968	6.2	26.4	16.8	134	34.4	34.8	36	52	0.27	16
GH10186	Bunso	2	60.08	4	128.5	22.36	9.98	7.2	53.8	15.2	148.2	26.2	57.8	29	51	0.45	22
GH10186	Bunso	3	48.78	9	133.3	21.27	9.844	12.8	108.8	17.6	166.4	33.4	117.8	37	51	0.36	14
GH10182	Bunso	1	48.62	14.8	143.3	25.73	9.877	11.6	121.6	17.2	189.8	25.4	136.4	36	51	0.45	15
GH10182	Bunso	2	47.9	6.2	118.4	22.54	8.871	11.2	78.6	11.2	177.4	36.4	84.8	27	44	0.41	17
GH10182	Bunso	3	48.98	5.8	123.5	23.73	9.108	15.8	160.8	15.2	189.8	35.8	166.6	36	41	0.41	5
GH10141	Bunso	1	51.5	4.2	134.8	23.48	9.497	7.6	29.4	14.2	144	32.6	33.6	40	47	0.51	7
GH10141	Bunso	2	48.86	3	140.7	23.24	9.931	6	54.6	15	138	27.4	57.6	26	44	0.37	18
GH10141	Bunso	3	48.06	3	137.6	22.41	9.917	11.6	30.8	18.4	139	29.8	33.8	34	44	0.44	10
GH10139	Bunso	1	46.66	12.4	128.8	22.12	10.072	9.6	45.4	14	154.6	29.2	57.8	35	51	0.5	16
GH10139	Bunso	2	42.24	4.6	110.5	21.82	8.207	14.4	120.4	15	158.2	33.6	125	35	41	0.4	6
GH10139	Bunso	3	46.04	6.4	94.2	20.18	7.927	8.6	94.8	15.4	148.2	35.2	101.2	34	41	0.32	7
GH10090	Bunso	1	40.6	7.8	143.3	25.57	9.498	8.4	54.2	13.4	186.6	33.2	62	37	44	0.42	7
GH10090	Bunso	2	73.46	4.6	107.3	20.06	10.222	14	122.8	12.8	138.8	26.2	127.4	32	38	0.33	6
GH10090	Bunso	3	37.66	5	100	19.46	8.682	10.4	72	11.8	131.2	27	77	29	41	0.39	12
HA2023	Bunso	1	46.66	5.4	146.9	24.03	10.484	11.2	95.2	15	157	27.8	100.6	13	41	0.35	28
HA2023	Bunso	2	50.52	5.4	141.7	22.96	10.654	12.4	86.4	14	174.2	33.6	91.8	20	38	0.36	18
HA2023	Bunso	3	47.22	4.6	125.4	22.82	9.582	14.4	128	16.8	137.8	35	132.6	22	41	0.31	19
OP2023	Bunso	1	47.64	7.8	154.7	24.06	10.943	12.8	87.8	20.8	169	34	95.6	13	48	0.41	35
OP2023	Bunso	2	46.54	3.4	145.4	23.31	10.988	9.4	78.8	16.2	164.4	32.8	82.2	20	51	0.33	31
OP2023	Bunso	3	46.46	11.4	146	34.4	11.112	9.8	98.8	14.8	189	37.6	110.2	22	51	0.43	29
A2004	Bunso	1	41.72	17.2	116.9	21.51	9.486	14.2	154.4	14.6	239.8	42.2	171.6	50	59	0.46	9
A2004	Bunso	2	45.16	9.8	139.2	23.12	9.837	13	116.8	17.4	200	47	126.6	40	51	0.42	11
A2004	Bunso	3	48.64	3.4	111.1	22.49	8.437	14	128.2	17.6	188.4	32.6	131.6	43	51	0.34	8
A2002	Bunso	1	46.26	8.8	116.2	21.12	9.825	8.4	64	16.2	180.2	43.2	72.8	58	62	0.49	4
A2002	Bunso	2	55.26	6.8	92.4	19.08	7.793	10.8	69.8	14.6	182.4	33.2	76.6	50	57	0.72	7
A2002	Bunso	3	42	4	92.2	18.98	8.138	11.2	62.2	16.8	226.4	37	66.2	54	59	0.49	5
GH10317	Legon	1	33.48	5	63.9	16.7	6.817	15.2	72.6	14.6	153.4	24.22	77.6	29	41	0.41	12
GH10317	Legon	2	35.18	12.2	149.5	27.55	9.907	19.6	139	14	180	33.02	151.2	28	41	0.42	13
GH10317	Legon	3	41.5	5.4	136.8	23.64	9.593	20.8	196.6	16.2	186.2	27.38	202	31	38	0.35	7
GH10297	Legon	1	46.08	3.4	85.3	19.32	7.415	12.4	97.8	13.4	165.8	23.68	101.2	29	41	0.44	12
GH10297	Legon	2	39.5	4.8	113.4	22.99	9.361	16.4	105.4	16.4	194.2	26.7	110.2	29	45	0.38	16
GH10297	Legon	3	39.08	5.2	109.8	21.67	8.687	15.4	112.4	15	181.2	24.24	117.6	33	50	0.39	17
GH10295	Legon	1	43.58	7	143.8	23.73	10.309	13.8	80.4	15.6	188.4	27.24	87.4	27	49	0.46	22
GH10295	Legon	2	43.66	3.4	102.7	18.73	8.039	17.8	142	18.4	217.2	34.46	145.4	29	41	0.41	12
GH10295	Legon	3	43.78	4	156.3	23.8	9.975	19	144.8	16.4	206.4	30.24	148.8	28	41	0.43	13
GH10291	Legon	1	42.8	4.8	100.8	20.78	8.331	16.4	116	14	171.4	28.26	120.8	23	31	0.44	8
GH10291	Legon	2	41.7	7.2	95.4	20.84	7.675	46.8	123.2	13.6	177.4	76.22	130.4	27	38	0.39	11
GH10291	Legon	3	35.8	6	108	21.46	8.586	19.2	142.4	14	191	27.62	148.4	26	41	0.39	15
GH10285	Legon	1	42.76	6.4	108	22.06	8.371	51.8	124.2	12.8	180.4	23.76	130.6	34	41	0.39	7
GH10285	Legon	2	38.62	4.4	106.6	20.13	8.498	17.4	102.8	12.8	181.6	23.18	107.2	27	41	0.4	14
GH10285	Legon	3	44.94	5	122.6	22.17	9.005	18.6	146.6	15	183.8	28.6	151.6	23	41	0.42	18
GH10284	Legon	1	35.88	6.8	112.2	21.93	8.611	17	133.4	14	175.4	26.54	140.2	25	31	0.38	6
GH10284	Legon	2	39.94	8.4	137.2	24.76	9.192	19.2	160.4	14.6	179.6	27.06	168.8	29	41	0.38	12
GH10284	Legon	3	43.86	8.2	120.6	22.62	8.218	17.8	147.8	16.8	209.2	30.26	156	28	31	0.42	3
GH10282	Legon	1	42.6	4.6	184	19.71	13.799	12.2	79.2	18	240.2	35.26	83.8	22	28	0.28	6
GH10282	Legon	2	44.96	1.8	205.1	21	14.864	13.8	88.4	22.8	196.2	41.08	90.2	25	27	0.3	2
GH10282	Legon	3	39.52	4.2	240.6	24.44	14.943	14.8	84.6	21.6	185	40.96	88.8	23	23	0.31	0
GH10281	Legon	1	41.76	7.4	92.5	18.93	7.958	14	91.4	17	198.4	26.56	98.8	33	45	0.43	12
GH10281	Legon	2	40.6	8.6	120.2	23.25	8.553	19.6	177.2	17.4	197	32.42	185.8	38	45	0.4	7
GH10281	Legon	3	51.92	8	125.9	21.71	9.55	16.2	191.2	14	204.2	29.58	199.2	41	45	0.42	4
GH10251	Legon	1	45.24	6.6	111.6	21.56	9.03	14	113.6	17.2	140.4	29.1	120.2	25	28	0.4	3
GH10251	Legon	2	41.3	3.2	94.8	18.92	8.269	13.8	72	14.6	148.6	26.62	75.2	27	31	0.39	4
GH10251	Legon	3	36.82	15.4	105.8	21.58	8.677	16	95.2	11.8	143.4	23.42	110.6	28	38	0.42	10
GH10199	Legon	1	43.5	7.6	64.9	16.2	7.251	12.2	46.4	11.4	145	18.08	54	25	31	0.38	6
GH10199	Legon	2	38.38	7	106.8	20.99	9.039	19	152.8	15.2	201	27.4	159.8	29	38	0.47	9
GH10199	Legon	3	42.34	5.8	93.8	19.95	8.216	19.2	150	12.8	180	26.88	155.8	27	38	0.42	11
GH10197	Legon	1	43.04	3.8	230.9	22.75	35.209	11.8	76.8	17.2	207.6	37.78	80.6	27	28	0.3	1
GH10197	Legon	2	37.88	3.4	220.4	21.92	14.521	14	94.2	14.6	208.2	44.34	97.6	25	27	0.31	2
GH10197	Legon	3	33.1	4	166.2	19.72	13.203	11.8	56.8	11.8	190.6	31.78	60.8	28	35	0.32	7
GH10193	Legon	1	41.34	4.6	111	22.81	8.633	12	120.6	11.4	186.2	26.16	125.2	31	49	0.42	18
GH10193	Legon	2	42.26	2.8	120.9	23.26	8.358	18.2	130.8	15.2	214.4	32.54	133.6	41	49	0.41	8
GH10193	Legon	3	35.98	5.6	111.6	22.24	8.546	16.6	111.4	12.8	184	26.26	117	33	50	0.41	17
GH10186	Legon	1	44.96	9.4	109.2	21.17	8.561	13.8	98.2	22.6	190.6	24.84	107.6	41	43	0.41	2
GH10186	Legon	2	43.24	7	109.7	22.62	8.28	14.6	117.4	26	198.4	29.82	124.4	31	47	0.4	16
GH10186	Legon	3	44.22	6.4	128.9	24.31	8.78	16.8	116	20.6	192.2	26.48	122.4	28	43	0.4	15
GH10182	Legon	1	44.12	9	113.2	21.78	8.538	17.2	139.8	13.6	202.8	30.14	148.8	38	45	0.43	7
GH10182	Legon	2	39.22	3.4	119.6	22.04	9.161	15.2	116.8	16.2	194.2	30.28	120.2	27	50	0.43	23
GH10182	Legon	3	37.92	9	75.4	18.81	6.946	13.2	71.4	14.8	179.6	26.28	80.4	28	51	0.47	23
GH10141	Legon	1	40.52	5.8	146.8	25.2	9.76	15	113	16.6	193.2	29.56	118.8	27	41	0.38	14
GH10141	Legon	2	43.38	6.4	148.8	24.86	9.616	18.4	152	18.2	229.8	35.76	158.4	33	41	0.3	8
GH10141	Legon	3	47.24	6.8	146.2	24.58	10.163	16.6	143.6	15.8	210.8	29.24	150.4	35	41	0.37	6
GH10139	Legon	1	42.3	2.4	103.7	21.52	8.354	12.4	108.4	13.6	182.2	25.84	110.8	27	41	0.35	14
GH10139	Legon	2	41.24	4.2	104.4	22.36	8.016	13.8	105.4	15	192.6	27.54	109.6	24	45	0.41	21
GH10139	Legon	3	44.5	4.6	121.2	23.07	9.19	15	113.2	15	173.2	25.98	117.8	28	41	0.41	13
GH10090	Legon	1	43.9	4.8	125	22.89	9.351	14.4	118.2	11.6	166	26.36	123	27	33	0.41	6
GH10090	Legon	2	38.14	5.4	163.2	27.7	10.093	22.2	164.8	13.8	221.8	36.64	170.2	27	38	0.4	11
GH10090	Legon	3	38.5	6	150.8	24.13	10.002	19.6	175.6	16.6	176.4	27.32	181.6	24	35	0.4	11
HA2023	Legon	1	38.96	5	82.5	17.8	7.985	14.6	75.6	11.4	125	15.66	80.6	24	28	0.36	4
HA2023	Legon	2	39.86	5.4	101	20.23	8.303	16.2	102.6	14.2	168.6	25.32	108	14	33	0.39	19
HA2023	Legon	3	33.7	8.4	109.1	21.83	8.559	18.6	119.6	15.4	159.6	27.36	128	14	31	0.41	17
OP2023	Legon	1	41.18	8.2	131.2	22.64	9.809	17	101.4	11.8	200	28	109.6	14	45	0.35	31
OP2023	Legon	2	36	3.6	97.5	19.34	8.499	14.8	71.4	13.6	144.8	26.7	75	14	31	0.35	17
OP2023	Legon	3	39.34	8.6	117.2	21.23	9.414	19	132.4	13.8	161.2	29.4	141	10	29	0.37	19
A2004	Legon	1	30.54	8.6	76.8	16.5	7.463	14.4	74	11	157.4	25.02	82.6	51	60	0.48	9
A2004	Legon	2	39.6	6.4	111.6	22.6	8.465	17.2	135.2	17	229.8	32.46	141.6	43	57	0.42	14
A2004	Legon	3	38.46	7.6	120.5	24.38	8.451	16.8	150.2	14.6	229.6	32.96	157.8	51	60	0.48	9
A2002	Legon	1	35.04	5.8	74.5	16.68	7.542	12.4	78.2	11.6	196.6	27.06	84	49	61	0.41	12
A2002	Legon	2	37.44	8.4	113.7	20.75	9.071	16.8	131.4	11.6	219.8	34.52	139.8	55	60	0.44	5
A2002	Legon	3	42.46	7	96	18.95	8.205	16	117.4	12.4	204	34.9	124.4	56	61	0.42	5

## Sheet: PEST N DISEASE
ACC NO.	BLOCKS	LOCATION	%DISES INCED	%DISES SVRTY	PEST INCED %	PEST SVRTY %
GH10317	1	BUNSO	16.6667	12.5	42.8571	10.7143
GH10317	2	BUNSO	65.2174	43.4783	87.5	31.25
GH10317	3	BUNSO	31.5789	32.8947	40	10
GH10297	1	BUNSO	20	23.75	42.8571	14.2857
GH10297	2	BUNSO	58.8235	61.7647	83.3333	33.3333
GH10297	3	BUNSO	71.4286	44.0476	100	35
GH10295	1	BUNSO	0	0	0	0
GH10295	2	BUNSO	42.1053	39.4737	40	10
GH10295	3	BUNSO	23.5294	25	100	42.8571
GH10291	1	BUNSO	8.69565	8.69565	42.8571	10.7143
GH10291	2	BUNSO	8.33333	3.125	75	28.125
GH10291	3	BUNSO	39.1304	22.8261	100	28.125
GH10285	1	BUNSO	47.619	39.2857	100	33.3333
GH10285	2	BUNSO	17.3913	16.3043	42.8571	17.8571
GH10285	3	BUNSO	16.6667	14.5833	37.5	9.375
GH10284	1	BUNSO	78.5714	69.6429	100	43.75
GH10284	2	BUNSO	60.8696	44.5652	60	25
GH10284	3	BUNSO	13.0435	13.0435	100	28.125
GH10282	1	BUNSO	8.33333	3.125	87.5	34.375
GH10282	2	BUNSO	4.16667	4.16667	87.5	28.125
GH10282	3	BUNSO	4.16667	1.04167	87.5	28.125
GH10281	1	BUNSO	83.3333	75	60	30
GH10281	2	BUNSO	8.33333	5.20833	42.8571	14.2857
GH10281	3	BUNSO	50	37.5	80	20
GH10251	1	BUNSO	21.7391	25	62.5	25
GH10251	2	BUNSO	25	16.6667	87.5	28.125
GH10251	3	BUNSO	0	0	37.5	9.375
GH10199	1	BUNSO	30	28.75	83.3333	29.1667
GH10199	2	BUNSO	36.3636	28.4091	100	43.75
GH10199	3	BUNSO	8.33333	10.4167	80	35
GH10197	1	BUNSO	0	0	100	43.75
GH10197	2	BUNSO	0	0	75	31.25
GH10197	3	BUNSO	12.5	9.375	87.5	28.125
GH10193	1	BUNSO	30.4348	22.8261	66.6667	25
GH10193	2	BUNSO	21.0526	22.3684	57.1429	17.8571
GH10193	3	BUNSO	33.3333	34.5238	100	34.375
GH10186	1	BUNSO	47.3684	52.6316	42.8571	21.4286
GH10186	2	BUNSO	25	26.25	80	35
GH10186	3	BUNSO	36.3636	34.0909	42.8571	14.2857
GH10182	1	BUNSO	20.8333	12.5	14.2857	7.14286
GH10182	2	BUNSO	4.16667	4.16667	62.5	25
GH10182	3	BUNSO	8.69565	4.34783	71.4286	17.8571
GH10141	1	BUNSO	70	57.5	100	25
GH10141	2	BUNSO	77.7778	70.8333	100	40
GH10141	3	BUNSO	65	42.5	57.1429	21.4286
GH10139	1	BUNSO	17.3913	17.3913	50	25
GH10139	2	BUNSO	13.6364	12.5	87.5	25
GH10139	3	BUNSO	80.9524	54.7619	71.4286	25
GH10090	1	BUNSO	16.6667	17.7083	37.5	9.375
GH10090	2	BUNSO	20.8333	13.5417	75	28.125
GH10090	3	BUNSO	25	6.25	87.5	28.125
OP2023	1	BUNSO	26.3158	13.1579	66.6667	16.6667
OP2023	2	BUNSO	13.6364	13.6364	42.8571	14.2857
OP2023	3	BUNSO	9.09091	11.3636	85.7143	25
HA2023	1	BUNSO	8.33333	6.25	50	31.25
HA2023	2	BUNSO	4.16667	1.04167	75	18.75
HA2023	3	BUNSO	8.69565	7.6087	75	18.75
A2004	1	BUNSO	28.5714	23.8095	50	25
A2004	2	BUNSO	80.9524	58.3333	100	55
A2004	3	BUNSO	13.6364	10.2273	71.4286	25
A2002	1	BUNSO	47.619	42.8571	66.6667	16.6667
A2002	2	BUNSO	21.0526	21.0526	75	31.25
A2002	3	BUNSO	18.1818	12.5	57.1429	17.8571
GH10317	1	LEGON	0	0	100	31.25
GH10317	2	LEGON	13.0435	1.08696	25	6.25
GH10317	3	LEGON	0	0	50	15.625
GH10297	1	LEGON	0	0	85.7143	42.8571
GH10297	2	LEGON	0	0	62.5	15.625
GH10297	3	LEGON	16.6667	4.16667	25	6.25
GH10295	1	LEGON	0	0	42.8571	28.5714
GH10295	2	LEGON	0	0	37.5	9.375
GH10295	3	LEGON	0	0	25	12.5
GH10291	1	LEGON	8.33333	5.20833	25	6.25
GH10291	2	LEGON	0	0	25	9.375
GH10291	3	LEGON	4.34783	1.08696	37.5	9.375
GH10285	1	LEGON	4.34783	1.08696	57.1429	17.8571
GH10285	2	LEGON	4.16667	1.04167	12.5	3.125
GH10285	3	LEGON	8.69565	3.26087	62.5	25
GH10284	1	LEGON	0	0	62.5	18.75
GH10284	2	LEGON	4.16667	3.125	28.5714	14.2857
GH10284	3	LEGON	13.0435	13.0435	75	43.75
GH10282	1	LEGON	0	0	50	18.75
GH10282	2	LEGON	8.69565	8.69565	42.8571	28.5714
GH10282	3	LEGON	0	0	85.7143	25
GH10281	1	LEGON	0	0	25	6.25
GH10281	2	LEGON	0	0	37.5	9.375
GH10281	3	LEGON	4.16667	2.08333	87.5	28.125
GH10251	1	LEGON	0	0	66.6667	33.3333
GH10251	2	LEGON	9.09091	2.27273	28.5714	7.14286
GH10251	3	LEGON	4.34783	3.26087	62.5	15.625
GH10199	1	LEGON	0	0	12.5	3.125
GH10199	2	LEGON	0	0	37.5	9.375
GH10199	3	LEGON	0	0	37.5	6.25
GH10197	1	LEGON	8.33333	6.25	37.5	12.5
GH10197	2	LEGON	4.16667	4.16667	57.1429	17.8571
GH10197	3	LEGON	0	0	50	12.5
GH10193	1	LEGON	0	0	85.7143	39.2857
GH10193	2	LEGON	0	0	25	6.25
GH10193	3	LEGON	0	0	33.3333	8.33333
GH10186	1	LEGON	0	0	42.8571	10.7143
GH10186	2	LEGON	4.7619	4.7619	50	15.625
GH10186	3	LEGON	0	0	42.8571	10.7143
GH10182	1	LEGON	0	0	71.4286	35.7143
GH10182	2	LEGON	0	0	50	15.625
GH10182	3	LEGON	0	0	50	15.625
GH10141	1	LEGON	0	0	75	18.75
GH10141	2	LEGON	9.09091	2.27273	42.8571	21.4286
GH10141	3	LEGON	0	0	37.5	12.5
GH10139	1	LEGON	0	0	100	25
GH10139	2	LEGON	0	0	25	6.25
GH10139	3	LEGON	4.54545	4.54545	42.8571	28.5714
GH10090	1	LEGON	0	0	37.5	18.75
GH10090	2	LEGON	4.16667	2.08333	50	15.625
GH10090	3	LEGON	0	0	12.5	3.125
OP2023	1	LEGON	4.34783	2.17391	37.5	15.625
OP2023	2	LEGON	12.5	10.4167	25	9.375
OP2023	3	LEGON	0	0	12.5	3.125
HA2023	1	LEGON	0	0	25	6.25
HA2023	2	LEGON	4.34783	1.08696	37.5	9.375
HA2023	3	LEGON	0	0	25	6.25
A2004	1	LEGON	4.34783	1.08696	75	18.75
A2004	2	LEGON	0	0	42.8571	17.8571
A2004	3	LEGON	8.33333	4.16667	75	31.25
A2002	1	LEGON	12.5	3.125	28.5714	10.7143
A2002	2	LEGON	8.33333	2.08333	25	6.25
A2002	3	LEGON	4.16667	4.16667	62.5	15.625

## Sheet: SSR1
		BANDS
GENOTYPES	1200	2100	2200
GH10317	1	0	1
GH10297	0	0	0
GH10295	1	0	1
GH10291	1	1	0
GH10285	0	0	0
GH10282	0	0	0
GH10281	1	1	0
GH10251	1	1	0
GH10199	1	1	0
GH10197	0	0	0
GH10193	1	1	0
GH10186	1	1	0
GH10284	1	0	0
GH10182	1	0	0
GH10141	1	1	0
GH10139	1	1	0
GH10090	1	1	0
OP2023	1	1	0
HA2023	1	1	0
A2004	1	1	0
A2002	1	1	0

## Sheet: SSR2
			BANDS
GENOTYPES	100	210	600	800	1000
GH10317	1	0	1	0	0
GH10297	1	0	1	0	0
GH10295	1	0	1	0	0
GH10291	1	0	0	0	0
GH10285	1	1	0	0	0
GH10282	1	0	1	0	0
GH10281	1	0	1	0	0
GH10251	1	0	0	1	0
GH10199	1	0	1	0	0
GH10197	1	0	1	0	0
GH10193	1	0	1	0	0
GH10186	1	0	0	0	0
GH10284	1	0	0	0	0
GH10182	1	0	0	0	0
GH10141	1	0	0	0	1
GH10139	1	0	1	0	0
GH10090	1	0	1	0	0
OP2023	1	0	1	0	0
HA2023	1	0	1	0	0
A2004	1	0	1	0	0
A2002	1	0	1	0	0

## Sheet: SSR3
			BANDS
GENOTYPES	100	210	1100	1200	1300	1800
GH10317	1	1	0	0	0	0
GH10297	1	0	0	0	0	0
GH10295	1	0	1	0	0	0
GH10291	1	0	0	0	0	0
GH10285	1	0	0	0	0	0
GH10282	1	0	0	0	0	1
GH10281	1	0	1	0	0	0
GH10251	1	0	0	0	0	1
GH10199	1	0	0	0	0	1
GH10197	1	0	0	0	0	1
GH10193	1	0	0	0	0	1
GH10186	1	0	0	0	0	1
GH10284	1	0	0	0	1	0
GH10182	1	0	0	0	1	0
GH10141	1	0	0	0	1	0
GH10139	1	0	0	0	0	0
GH10090	1	0	0	0	1	0
OP2023	1	0	0	1	0	0
HA2023	1	0	0	0	0	1
A2004	1	0	0	0	0	0
A2002	1	0	1	0	0	0

## Sheet: SSR4
			BANDS
GENOTYPES	100	200	300	500	600	1000
GH10317	0	0	0	0	0	0
GH10297	0	0	0	1	0	0
GH10295	0	1	0	1	0	0
GH10291	0	1	0	1	0	0
GH10285	1	0	0	0	0	0
GH10282	0	0	0	1	0	0
GH10281	1	0	0	1	0	0
GH10251	0	1	0	0	0	0
GH10199	0	1	0	1	0	0
GH10197	0	1	0	1	0	0
GH10193	0	1	0	0	1	0
GH10186	0	1	0	1	0	0
GH10284	0	1	0	1	0	0
GH10182	0	1	0	1	0	0
GH10141	0	1	0	1	0	0
GH10139	0	1	0	1	0	0
GH10090	0	0	1	1	0	0
OP2023	0	0	0	0	0	1
HA2023	0	1	0	0	0	0
A2004	0	1	0	0	1	0
A2002	0	0	1	1	0	0

## Sheet: SSR5
	BANDS
GENOTYPES	100	1100
GH10317	1	1
GH10297	1	1
GH10295	1	1
GH10291	1	1
GH10285	1	1
GH10282	1	1
GH10281	1	1
GH10251	1	1
GH10199	1	0
GH10197	1	1
GH10193	1	1
GH10186	1	1
GH10284	0	0
GH10182	0	0
GH10141	1	0
GH10139	1	0
GH10090	1	1
OP2023	1	0
HA2023	1	0
A2004	1	0
A2002	1	0

## Sheet: SSR6
			BANDS
GENOTYPES	100	200	700	1000	1200	1300
GH10317	0	1	0	0	0	0
GH10297	0	0	1	0	0	0
GH10295	0	0	1	0	0	0
GH10291	0	0	0	1	0	1
GH10285	1	0	1	0	0	0
GH10282	0	1	0	0	0	0
GH10281	1	0	0	1	0	0
GH10251	0	0	0	1	1	0
GH10199	1	0	1	0	0	0
GH10197	1	0	1	0	0	0
GH10193	1	0	1	0	0	0
GH10186	0	0	1	0	0	1
GH10284	1	0	0	0	0	0
GH10182	1	0	1	0	0	0
GH10141	1	0	0	0	0	0
GH10139	0	0	1	0	0	0
GH10090	1	0	0	0	0	0
OP2023	1	0	0	1	0	0
HA2023	1	0	0	0	0	0
A2004	0	0	0	0	0	0
A2002	1	0	1	0	0	0

## Sheet: ISSR8
			BANDS
GENOTYPES	500	900	1000	1100	1800	2000	2800
GH10317	0	0	0	0	0	1	1
GH10297	0	1	0	1	0	0	0
GH10295	0	1	0	0	0	0	1
GH10291	0	0	1	0	0	0	1
GH10285	0	0	0	1	0	0	1
GH10282	0	1	0	0	0	0	0
GH10281	0	0	0	0	0	0	1
GH10251	0	1	0	0	0	0	1
GH10199	0	1	0	0	0	0	1
GH10197	0	1	0	0	0	0	0
GH10193	0	0	1	0	0	0	1
GH10186	0	1	0	0	0	0	1
GH10284	0	1	0	0	0	0	0
GH10182	0	1	0	0	1	0	0
GH10141	0	1	0	0	0	0	0
GH10139	0	1	0	0	0	0	1
GH10090	0	0	1	0	0	0	1
OP2023	0	0	0	0	0	0	1
HA2023	0	0	0	0	1	0	1
A2004	1	0	0	0	0	0	1
A2002	1	0	0	0	0	0	1

[truncated: 3 more sheets: ISSR9, ISSR10, ISSR11]
